# Supplementary material for: Mitogenic and progenitor gene programmes in single pilocytic astrocytoma cells
Source: Nat Commun. 2019 Aug 19;10:3731. doi: 10.1038/s41467-019-11493-2 (PMC6700116; doi:10.1038/s41467-019-11493-2)
Supplement: Supplementary file 4 — Supplementary Data 1 [file 41467_2019_11493_MOESM4_ESM.xlsx]

## Sheet: Supplementary Data 1
Patient characteristics
Tumor no.	Patient Sex	Histopathologic Diagnosis	Location	BRAF alteration	Patient age at diagnosis
618	M	Pilocytic astrocytoma WHO I	Posterior Fossa	BRAF 16-9	4
646	M	Pilocytic astrocytoma WHO I	Posterior Fossa	BRAF dup	14
679	F	Pilocytic astrocytoma WHO I	Posterior Fossa	BRAF 16-9	8
801	F	Low grade glioma with piloid features	Thalamus	BRAF 16-9	4
827	M	Pilocytic astrocytoma WHO grade I	Posterior Fossa	BRAF 16-9	6
906	F	Pilocytic astrocytoma WHO grade I	Posterior Fossa	BRAF 16-9	14
