# Supplementary material for: Mitogenic and progenitor gene programmes in single pilocytic astrocytoma cells
Source: Nat Commun. 2019 Aug 19;10:3731. doi: 10.1038/s41467-019-11493-2 (PMC6700116; doi:10.1038/s41467-019-11493-2)
Supplement: Supplementary file 5 — Supplementary Data 2 [file 41467_2019_11493_MOESM5_ESM.xlsx]

## Sheet: Supplementary Data 2
List of all genetic alterations detected in bulk NGS analysis of six PA samples
Tumor	Genetic alteration	Alteration type
BT618	Rearrangement between BRAF (intron 8) and KIAA1549 (intron 16)	Rearrangement
BT679	Rearrangement between BRAF (intron 8) and KIAA1549 (intron 16)	Rearrangement
BT646	KIAA1549:BRAF 16:10 and additional BRAF intron 17 rearrangement	Rearrangement
BT801	Rearrangement between BRAF (intron 8) and KIAA1549 (intron 16)	Rearrangement
BT827	Rearrangement between BRAF (intron 8) and KIAA1549 (intron 16)	Rearrangement
BT906	Rearrangement between BRAF (intron 8) and KIAA1549 (intron 16)	Rearrangement
BT646	CDK4 c.752C>A (p.P251H)	Nucleotide variant
BT646	CYLD c.899A>G (p.N300S)	Nucleotide variant
BT646	FGFR1 c.1112C>T (p.S371L)	Nucleotide variant
BT646	RUNX1 c.973G>A (p.A325T)	Nucleotide variant
BT646	SOX2 c.859G>C (p.A287P)	Nucleotide variant
BT646	BRAF 7:140482630/ KIAA1549 7:138537264	Nucleotide variant
BT646	BRAF 7:140434574/BRAF 7:140434574	Nucleotide variant
BT801	BRCA2 c.1059_1060insT (p.V355Cfs*3)	Nucleotide variant
BT801	AKT1 c.958-7C>T ()	Nucleotide variant
BT801	ALK c.1705G>A (p.V569M)	Nucleotide variant
BT801	ARID1A c.2621A>G (p.N874S)	Nucleotide variant
BT801	ARID1B c.3742A>G (p.M1248V)	Nucleotide variant
BT801	AURKB c.538-8C>T ()	Nucleotide variant
BT801	AXL c.1678T>G (p.S560A)	Nucleotide variant
BT801	BRCA2 c.10082A>C (p.Q3361P)	Nucleotide variant
BT801	DIS3 c.986T>C (p.M329T)	Nucleotide variant
BT801	DIS3 c.976A>G (p.T326A)	Nucleotide variant
BT801	ERCC3 c.2064+5A>G ()	Nucleotide variant
BT801	KMT2D c.6704G>A (p.R2235K)	Nucleotide variant
BT801	PTPN11 c.1508G>C (p.G503A)	Nucleotide variant
BT801	RECQL4 c.755C>T (p.P252L)	Nucleotide variant
BT801	RECQL4 c.1621-8A>G ()	Nucleotide variant
BT906	ETV5 c.134-6T>C ()	Nucleotide variant
BT906	FGFR4 c.2260-4A>G ()	Nucleotide variant
BT906	KDM6B c.2253_2255delCAC (p.T754del)	Nucleotide variant
BT906	RECQL4 c.980A>C (p.Q327P)	Nucleotide variant
BT906	SETD2 c.1877C>G (p.T626S)	Nucleotide variant
BT646	3p14.1 MITF copy number gain	Copy number variation
BT646	7q11.21 SBDS copy number gain	Copy number variation
BT646	7q21.2 CDK6 copy number gain	Copy number variation
BT646	7q22.1 CUX1 copy number gain	Copy number variation
BT646	7q31.2 MET copy number gain	Copy number variation
BT646	7q32.1 SMO copy number gain	Copy number variation
BT646	7q34 BRAF copy number gain	Copy number variation
BT646	7q36.1 EZH2 copy number gain	Copy number variation
BT646	7q36.1 CDK5 copy number gain	Copy number variation
BT646	7q36.1 RHEB copy number gain	Copy number variation
BT646	7q36.2 INSIG1 copy number gain	Copy number variation
BT801	5q32 CSF1R copy number gain	Copy number variation
BT906	10p14 GATA3 copy number gain	Copy number variation
BT906	10q11.21 RET copy number gain	Copy number variation
BT906	10q21.2 CDK1 copy number gain	Copy number variation
BT906	10q22.1 PRF1 copy number gain	Copy number variation
BT906	10q23.2 BMPR1A copy number gain	Copy number variation
BT906	10q23.31 PTEN copy number gain	Copy number variation
BT906	10q23.31 FAS copy number gain	Copy number variation
BT906	10q24.32 SUFU copy number gain	Copy number variation
BT906	10q25.2 SMC3 copy number gain	Copy number variation
BT906	10q25.2 TCF7L2 copy number gain	Copy number variation
BT906	10q26.13 FGFR2 copy number gain	Copy number variation
