# Supplementary material for: Mitogenic and progenitor gene programmes in single pilocytic astrocytoma cells
Source: Nat Commun. 2019 Aug 19;10:3731. doi: 10.1038/s41467-019-11493-2 (PMC6700116; doi:10.1038/s41467-019-11493-2)
Supplement: Supplementary file 6 — Supplementary Data 3 [file 41467_2019_11493_MOESM6_ESM.xlsx]

## Sheet: Supplementary Data 3
Immune cluster differentially expressed genes
Data show statistics for t-tests for each cluster vs. all other cells (Wilcoxon)
gene	p_val	avg_logFC	pct.1	pct.2	p_val_adj	cluster	gene	cluster name
CCL32	8.01e-09	3.27194	0.934	0.106	0.00014624	2	CCL3	Microglia
APBB1IP2	1.79e-08	0.710773	0.853	0.156	0.00032632	2	APBB1IP	Microglia
C31	2.99e-08	3.11693	0.96	0.088	0.00054649	2	C3	Microglia
CD831	3.46e-08	2.58503	0.971	0.279	0.00063239	2	CD83	Microglia
OLR11	4.64e-08	1.92156	0.945	0.064	0.00084681	2	OLR1	Microglia
CSF2RA1	4.64e-08	1.83685	0.949	0.077	0.00084681	2	CSF2RA	Microglia
FCGR3A1	6.41e-08	2.35411	0.919	0.1	0.00117126	2	FCGR3A	Microglia
PLD41	6.41e-08	2.1574	0.89	0.015	0.00117126	2	PLD4	Microglia
HAVCR22	6.41e-08	1.50927	0.934	0.086	0.00117126	2	HAVCR2	Microglia
HLA-DMA1	6.48e-08	2.16109	0.993	0.279	0.00118286	2	HLA-DMA	Microglia
MS4A72	6.83e-08	1.97545	0.971	0.064	0.00124737	2	MS4A7	Microglia
HLA-DMB1	7.38e-08	2.5391	0.978	0.146	0.00134832	2	HLA-DMB	Microglia
TRIB11	8.01e-08	1.65413	0.846	0.156	0.00146239	2	TRIB1	Microglia
ETS21	1.04e-07	0.970144	0.846	0.127	0.00189369	2	ETS2	Microglia
NR4A3	1.13e-07	0.834949	0.824	0.146	0.00205532	2	NR4A3	Microglia
PLXDC21	1.17e-07	0.695349	0.978	0.144	0.00214139	2	PLXDC2	Microglia
RILPL21	1.31e-07	0.900251	0.835	0.162	0.00240026	2	RILPL2	Microglia
HLA-DRA1	1.36e-07	3.01882	0.996	0.372	0.00248008	2	HLA-DRA	Microglia
CD142	1.5e-07	2.39615	0.952	0.123	0.00274084	2	CD14	Microglia
FCER1G1	1.5e-07	1.51162	0.967	0.115	0.00274084	2	FCER1G	Microglia
GPR1831	1.77e-07	2.69039	0.934	0.167	0.00323953	2	GPR183	Microglia
ADAM281	2.09e-07	1.66124	0.949	0.082	0.00382113	2	ADAM28	Microglia
NPC21	2.19e-07	1.69629	0.982	0.39	0.0039921	2	NPC2	Microglia
MEF2C2	2.27e-07	0.633909	0.934	0.164	0.00414975	2	MEF2C	Microglia
HLA-DRB11	2.36e-07	2.74838	0.996	0.387	0.00430442	2	HLA-DRB1	Microglia
CYBA2	2.38e-07	1.33738	0.926	0.243	0.00435388	2	CYBA	Microglia
LAPTM52	2.4e-07	1.83137	0.996	0.267	0.00438402	2	LAPTM5	Microglia
FPR12	2.45e-07	1.18804	0.926	0.112	0.00446924	2	FPR1	Microglia
MSR11	2.45e-07	0.85856	0.846	0.065	0.00446924	2	MSR1	Microglia
TBXAS11	2.65e-07	1.47529	0.941	0.093	0.00484294	2	TBXAS1	Microglia
CD741	2.89e-07	3.12274	0.996	0.671	0.00526949	2	CD74	Microglia
GPX11	3.18e-07	2.22767	0.996	0.554	0.00581031	2	GPX1	Microglia
OTUD1	3.24e-07	1.76635	0.853	0.231	0.00591464	2	OTUD1	Microglia
LY862	3.34e-07	1.75951	0.853	0.047	0.00609648	2	LY86	Microglia
GPR34	3.51e-07	1.94561	0.882	0.049	0.00640278	2	GPR34	Microglia
SCIN2	3.51e-07	1.5028	0.864	0.052	0.00640278	2	SCIN	Microglia
RHBDF22	3.51e-07	1.29916	0.853	0.044	0.00640278	2	RHBDF2	Microglia
LILRB4	3.51e-07	1.29335	0.868	0.049	0.00640278	2	LILRB4	Microglia
IL181	3.51e-07	1.15812	0.779	0.027	0.00640278	2	IL18	Microglia
CD692	3.51e-07	0.357493	0.798	0.155	0.00640278	2	CD69	Microglia
SRGN2	3.89e-07	1.20799	0.989	0.272	0.00711135	2	SRGN	Microglia
A2M2	4.36e-07	2.35671	0.941	0.226	0.00795519	2	A2M	Microglia
FCGR2A1	4.42e-07	1.86379	0.967	0.126	0.00807377	2	FCGR2A	Microglia
RNASET21	4.86e-07	2.21977	0.956	0.423	0.00888089	2	RNASET2	Microglia
CTSB1	5.01e-07	2.05309	0.996	0.68	0.00914505	2	CTSB	Microglia
CD682	5.29e-07	1.73736	0.941	0.093	0.00966154	2	CD68	Microglia
CD532	5.52e-07	1.19784	0.982	0.223	0.0100796	2	CD53	Microglia
TREM21	6.16e-07	2.57391	0.893	0.033	0.0112442	2	TREM2	Microglia
C3AR12	6.47e-07	2.36309	0.934	0.071	0.0118213	2	C3AR1	Microglia
HLA-DRB51	6.96e-07	2.14424	0.993	0.293	0.0127074	2	HLA-DRB5	Microglia
AIF11	7.16e-07	1.88411	0.963	0.086	0.0130754	2	AIF1	Microglia
VSIG41	7.54e-07	2.52223	0.82	0.029	0.0137693	2	VSIG4	Microglia
CSF1R2	7.91e-07	2.89956	0.967	0.079	0.0144441	2	CSF1R	Microglia
TYROBP2	7.96e-07	1.51645	0.967	0.126	0.0145333	2	TYROBP	Microglia
GNA131	8.04e-07	0.773255	0.904	0.284	0.0146911	2	GNA13	Microglia
HLA-DPA1	8.54e-07	2.45601	1	0.513	0.0156036	2	HLA-DPA1	Microglia
NR4A1	8.64e-07	2.47779	0.926	0.252	0.0157802	2	NR4A1	Microglia
CPVL1	8.86e-07	1.92982	0.912	0.058	0.0161863	2	CPVL	Microglia
SRGAP2	1.06e-06	0.377875	0.827	0.231	0.0193397	2	SRGAP2	Microglia
HLA-DQA1	1.1e-06	1.75932	0.86	0.055	0.0201809	2	HLA-DQA1	Microglia
GAS6	1.1e-06	0.968301	0.581	0.018	0.0201809	2	GAS6	Microglia
ADAP22	1.1e-06	0.967555	0.82	0.03	0.0201809	2	ADAP2	Microglia
SLC1A5	1.1e-06	0.905644	0.662	0.074	0.0201809	2	SLC1A5	Microglia
LAIR11	1.19e-06	1.42723	0.908	0.07	0.0216494	2	LAIR1	Microglia
RASGEF1B2	1.19e-06	1.09381	0.787	0.165	0.0216494	2	RASGEF1B	Microglia
SYK1	1.19e-06	0.829964	0.86	0.085	0.0216494	2	SYK	Microglia
SERPINA12	1.3e-06	0.879752	0.835	0.096	0.0237118	2	SERPINA1	Microglia
STOM	1.32e-06	0.649767	0.857	0.457	0.0240605	2	STOM	Microglia
LAT22	1.41e-06	1.24127	0.871	0.132	0.025813	2	LAT2	Microglia
IFI301	1.41e-06	1.83552	0.908	0.181	0.0258371	2	IFI30	Microglia
CD841	1.48e-06	0.69409	0.868	0.077	0.0269991	2	CD84	Microglia
B3GNT51	1.5e-06	1.17769	0.846	0.091	0.0274596	2	B3GNT5	Microglia
ACSL11	1.52e-06	1.02272	0.824	0.181	0.0277737	2	ACSL1	Microglia
LPCAT2	1.6e-06	0.706894	0.904	0.059	0.0291493	2	LPCAT2	Microglia
SERPINB91	1.88e-06	0.81567	0.915	0.179	0.0342894	2	SERPINB9	Microglia
PTPN62	1.88e-06	0.946224	0.809	0.176	0.034344	2	PTPN6	Microglia
SLC2A52	2.01e-06	1.72706	0.868	0.135	0.036735	2	SLC2A5	Microglia
CCL42	2.17e-06	2.23329	0.838	0.152	0.0395678	2	CCL4	Microglia
NAPSB1	2.21e-06	2.14004	0.908	0.05	0.0403309	2	NAPSB	Microglia
TM6SF12	2.21e-06	1.55934	0.875	0.061	0.0403309	2	TM6SF1	Microglia
NFKBID2	2.21e-06	1.32451	0.812	0.086	0.0403309	2	NFKBID	Microglia
OGFRL11	2.42e-06	1.056	0.879	0.255	0.0441612	2	OGFRL1	Microglia
SELPLG2	2.48e-06	1.79471	0.886	0.175	0.0453655	2	SELPLG	Microglia
CTSH2	2.62e-06	1.81417	0.89	0.079	0.0478672	2	CTSH	Microglia
CLEC7A2	2.62e-06	1.55445	0.938	0.088	0.0478672	2	CLEC7A	Microglia
MAP3K81	2.62e-06	0.893541	0.787	0.141	0.0478672	2	MAP3K8	Microglia
B2M1	1.74e-10	1.10101	1	0.974	3.18e-06	3	B2M	T lymphocyte
LCK	8.01e-09	2.49717	0.912	0.022	0.00014624	3	LCK	T lymphocyte
EEF1A1	2.32e-08	1.08971	1	0.949	0.00042321	3	EEF1A1	T lymphocyte
IL32	2.99e-08	3.14405	0.95	0.031	0.00054649	3	IL32	T lymphocyte
GZMA	2.99e-08	2.90338	0.788	0.013	0.00054649	3	GZMA	T lymphocyte
ARHGDIB3	4.49e-08	1.75156	0.975	0.418	0.00082025	3	ARHGDIB	T lymphocyte
IFITM1	4.64e-08	2.92574	0.938	0.058	0.00084681	3	IFITM1	T lymphocyte
TMSB4X2	6.79e-08	1.35693	1	0.897	0.00123947	3	TMSB4X	T lymphocyte
CD52	6.83e-08	3.01031	0.938	0.052	0.00124737	3	CD52	T lymphocyte
IL2RG	9.63e-08	2.38664	0.95	0.115	0.00175859	3	IL2RG	T lymphocyte
GIMAP7	1.05e-07	1.84867	0.738	0.039	0.0019244	3	GIMAP7	T lymphocyte
CD6	1.05e-07	1.18524	0.738	0.024	0.0019244	3	CD6	T lymphocyte
RPS19	1.06e-07	1.20753	0.988	0.779	0.00193381	3	RPS19	T lymphocyte
ACAP1	1.77e-07	1.42468	0.862	0.074	0.00323953	3	ACAP1	T lymphocyte
CD3E	1.79e-07	1.97267	0.9	0.013	0.0032643	3	CD3E	T lymphocyte
LAT	1.79e-07	1.86161	0.825	0.031	0.0032643	3	LAT	T lymphocyte
2018-09-09	2.54e-07	0.398047	0.8	0.208	0.00463202	3	2018-09-09	T lymphocyte
CNN2	2.86e-07	1.65126	0.838	0.135	0.00523022	3	CNN2	T lymphocyte
2018-09-01	3.09e-07	1.05253	0.825	0.016	0.00564734	3	2018-09-01	T lymphocyte
RAC2	3.24e-07	2.00803	0.912	0.137	0.00591464	3	RAC2	T lymphocyte
TC2N	3.51e-07	1.11739	0.825	0.016	0.00640278	3	TC2N	T lymphocyte
GZMM	3.51e-07	1.0953	0.625	0.004	0.00640278	3	GZMM	T lymphocyte
CST7	3.89e-07	2.29835	0.775	0.041	0.00710046	3	CST7	T lymphocyte
PRKCH1	4.85e-07	1.24792	0.875	0.196	0.00885819	3	PRKCH	T lymphocyte
ETS1	5.26e-07	0.933925	0.888	0.159	0.00960831	3	ETS1	T lymphocyte
CD2	6.47e-07	2.28553	0.862	0.026	0.0118213	3	CD2	T lymphocyte
STAT4	6.47e-07	1.01817	0.712	0.024	0.0118213	3	STAT4	T lymphocyte
TBC1D10C	7.54e-07	1.82502	0.8	0.063	0.0137693	3	TBC1D10C	T lymphocyte
CCL5	8.77e-07	3.35818	0.825	0.068	0.0160247	3	CCL5	T lymphocyte
TMC8	8.77e-07	0.93791	0.762	0.149	0.0160247	3	TMC8	T lymphocyte
S100A4	9.54e-07	1.41887	0.85	0.142	0.0174242	3	S100A4	T lymphocyte
CD3D	1.1e-06	2.98217	0.862	0.014	0.0201809	3	CD3D	T lymphocyte
CD247	1.1e-06	1.77141	0.688	0.013	0.0201809	3	CD247	T lymphocyte
SKAP1	1.1e-06	1.71572	0.775	0.014	0.0201809	3	SKAP1	T lymphocyte
CD3G	1.1e-06	1.12063	0.7	0.022	0.0201809	3	CD3G	T lymphocyte
ZAP70	1.1e-06	1.00495	0.738	0.011	0.0201809	3	ZAP70	T lymphocyte
MYL12A	1.36e-06	1.4601	0.988	0.692	0.0248493	3	MYL12A	T lymphocyte
CXCR43	1.52e-06	1.88378	0.962	0.349	0.0277737	3	CXCR4	T lymphocyte
FAM46C	2.01e-06	1.27103	0.838	0.041	0.036735	3	FAM46C	T lymphocyte
CORO1A2	2.16e-06	1.54775	0.888	0.403	0.039389	3	CORO1A	T lymphocyte
CD96	2.21e-06	1.25009	0.8	0.045	0.0403309	3	CD96	T lymphocyte
ZFP36L21	2.36e-06	1.26556	0.925	0.592	0.0431128	3	ZFP36L2	T lymphocyte
NLRC3	2.48e-06	0.276463	0.625	0.038	0.0452525	3	NLRC3	T lymphocyte
HLA-C2	2.02e-09	1.34818	1	0.938	3.68e-05	4	HLA-C	Macrophage
HLA-B1	2.83e-09	1.27013	1	0.944	5.17e-05	4	HLA-B	Macrophage
FTH12	1.33e-08	1.79425	1	0.951	0.00024248	4	FTH1	Macrophage
AQP9	1.33e-08	1.34881	0.959	0.017	0.00024338	4	AQP9	Macrophage
S100A9	1.51e-08	5.82031	1	0.07	0.0002767	4	S100A9	Macrophage
S100A8	1.51e-08	5.31203	1	0.051	0.0002767	4	S100A8	Macrophage
FCAR	3.18e-08	2.2725	0.98	0.12	0.00058072	4	FCAR	Macrophage
SOD21	6.28e-08	3.64236	1	0.441	0.00114651	4	SOD2	Macrophage
S100A112	1.22e-07	2.55253	1	0.505	0.00222062	4	S100A11	Macrophage
FTL1	1.34e-07	1.37636	1	0.952	0.0024497	4	FTL	Macrophage
TREM1	1.39e-07	2.70685	0.98	0.186	0.00253744	4	TREM1	Macrophage
NCF2	1.79e-07	1.58057	0.918	0.107	0.0032643	4	NCF2	Macrophage
CXCL81	2.06e-07	3.16559	0.959	0.193	0.00377002	4	CXCL8	Macrophage
NCF1	2.82e-07	2.60586	0.98	0.184	0.00515299	4	NCF1	Macrophage
G0S2	3.64e-07	3.9687	0.959	0.159	0.00664557	4	G0S2	Macrophage
GMFG1	4.85e-07	2.04871	0.939	0.282	0.00885819	4	GMFG	Macrophage
SRGN3	5.28e-07	1.84414	1	0.452	0.00965045	4	SRGN	Macrophage
PLAUR1	6.09e-07	2.62987	0.98	0.35	0.0111209	4	PLAUR	Macrophage
PLEK2	6.96e-07	1.32717	0.98	0.306	0.0127074	4	PLEK	Macrophage
IFITM21	7.5e-07	3.76421	1	0.418	0.0136927	4	IFITM2	Macrophage
HCAR2	7.54e-07	1.96536	0.857	0.063	0.0137693	4	HCAR2	Macrophage
SELL	7.96e-07	2.11611	0.878	0.181	0.0145333	4	SELL	Macrophage
ARHGDIB4	8.57e-07	1.46702	0.98	0.438	0.0156493	4	ARHGDIB	Macrophage
CD55	9.91e-07	1.88799	1	0.273	0.018092	4	CD55	Macrophage
MXD1	1.03e-06	0.957229	0.898	0.257	0.0188408	4	MXD1	Macrophage
SERPINA13	1.06e-06	1.42693	1	0.273	0.0194145	4	SERPINA1	Macrophage
VNN2	1.1e-06	2.19566	0.755	0.087	0.0201809	4	VNN2	Macrophage
FPR2	1.1e-06	1.38234	0.735	0.015	0.0201809	4	FPR2	Macrophage
NCF1B	1.14e-06	1.92685	0.959	0.183	0.0208532	4	NCF1B	Macrophage
H3F3A	1.29e-06	2.26846	0.98	0.488	0.0235755	4	H3F3A	Macrophage
SAMSN13	1.36e-06	1.64397	0.878	0.31	0.0248779	4	SAMSN1	Macrophage
OAZ11	1.8e-06	1.1835	1	0.872	0.0328946	4	OAZ1	Macrophage
S100A12	1.84e-06	3.74391	0.776	0.008	0.0335169	4	S100A12	Macrophage
B2M2	2e-06	0.789639	1	0.975	0.0364702	4	B2M	Macrophage
PNRC12	2.33e-06	0.957863	1	0.731	0.0425599	4	PNRC1	Macrophage
NFKBIA	2.68e-06	2.31781	0.98	0.723	0.0489175	4	NFKBIA	Macrophage
MNDA1	2.69e-06	2.4687	1	0.207	0.0492085	4	MNDA	Macrophage
