# Supplementary material for: Mitogenic and progenitor gene programmes in single pilocytic astrocytoma cells
Source: Nat Commun. 2019 Aug 19;10:3731. doi: 10.1038/s41467-019-11493-2 (PMC6700116; doi:10.1038/s41467-019-11493-2)
Supplement: Supplementary file 7 — Supplementary Data 4 [file 41467_2019_11493_MOESM7_ESM.xlsx]

## Sheet: Supplementary Data 4
Differentially expressed genes between cancer vs. immune cells
Data show statistics for t-tests for tumor clusters (0 and 1) vs. immune clusters (2, 3, and 4) (Wilcoxon)
	p_val	avg_logFC	pct.1	pct.2	p_val_adj	group
APOD	1.65603e-07	4.76661	0.921	0.125	0.00302474	tumor
MEG3	7.53862e-07	4.06774	0.872	0.075	0.0137693	tumor
MT3	2.01122e-06	3.30608	0.823	0.04	0.036735	tumor
S100B	2.10482e-06	3.14826	0.883	0.135	0.0384446	tumor
GPM6B	1.05884e-06	3.046	0.868	0.15	0.0193398	tumor
CLU	1.29821e-06	2.92087	0.858	0.09	0.0237118	tumor
GFAP	1.22648e-06	2.90279	0.906	0.155	0.0224017	tumor
SCRG1	1.89991e-05	2.71383	0.819	0.052	0.347019	tumor
SERPINE2	6.47208e-07	2.70633	0.838	0.045	0.0118213	tumor
MARCKSL1	1.07577e-05	2.50545	0.815	0.197	0.196489	tumor
SPARC	9.39714e-06	2.49504	0.86	0.06	0.171639	tumor
PLLP	2.49547e-05	2.46727	0.779	0.027	0.455798	tumor
NGFRAP1	6.71237e-06	2.45105	0.83	0.09	0.122601	tumor
PLEKHB1	1.31413e-07	2.4483	0.843	0.115	0.00240026	tumor
PTN	4.09917e-06	2.38507	0.825	0.025	0.0748714	tumor
BEX1	1.40749e-05	2.34389	0.77	0.017	0.257077	tumor
OLIG1	1.29821e-06	2.29632	0.855	0.062	0.0237118	tumor
BAALC	6.47208e-07	2.23303	0.851	0.04	0.0118213	tumor
TUBA1A	1.57442e-05	2.16959	0.913	0.599	0.287568	tumor
COL9A1	4.09917e-06	2.16277	0.794	0.037	0.0748714	tumor
CPE	1.10489e-06	2.16231	0.792	0.027	0.0201809	tumor
OMG	8.21084e-06	2.15334	0.675	0.032	0.149971	tumor
TSC22D1	2.12989e-05	2.15007	0.853	0.125	0.389024	tumor
BCAN	3.43017e-06	2.1441	0.862	0.04	0.0626521	tumor
PTPRZ1	2.27197e-07	2.13822	0.921	0.077	0.00414975	tumor
AZGP1	2.56588e-05	2.13176	0.7	0.04	0.468658	tumor
ALDOC	2.56588e-05	2.10718	0.738	0.082	0.468658	tumor
CNN3	9.4642e-06	2.09422	0.802	0.045	0.172864	tumor
TUBB2B	4.72442e-06	2.07581	0.796	0.057	0.0862916	tumor
DNER	2.2081e-06	2.05887	0.811	0.022	0.0403309	tumor
FXYD6	9.42883e-06	2.05129	0.77	0.057	0.172218	tumor
THY1	1.40749e-05	2.01026	0.815	0.03	0.257077	tumor
FEZ1	8.21084e-06	1.97536	0.755	0.037	0.149971	tumor
PCSK1N	3.30765e-06	1.9526	0.723	0.022	0.0604142	tumor
UCHL1	9.42883e-06	1.90017	0.749	0.012	0.172218	tumor
CHAD	2.56588e-05	1.87299	0.702	0.015	0.468658	tumor
BAMBI	5.44044e-06	1.86049	0.696	0.035	0.0993697	tumor
C1orf61	3.30765e-06	1.83208	0.547	0.017	0.0604142	tumor
PSAT1	2.17313e-05	1.68526	0.751	0.04	0.396922	tumor
PCDHGC3	7.15282e-06	1.60803	0.849	0.055	0.130646	tumor
PMP2	3.89565e-07	1.59109	0.823	0.055	0.00711541	tumor
MGLL	7.53862e-07	1.57105	0.847	0.152	0.0137693	tumor
COL9A3	9.42883e-06	1.54724	0.758	0.022	0.172218	tumor
SCD5	2.59486e-05	1.53756	0.838	0.097	0.473951	tumor
THBS4	9.42883e-06	1.53477	0.736	0.022	0.172218	tumor
GPRC5B	9.42883e-06	1.53266	0.738	0.027	0.172218	tumor
PHYHIPL	2.2081e-06	1.49892	0.8	0.052	0.0403309	tumor
EPN2	2.81262e-06	1.49085	0.858	0.117	0.0513725	tumor
GOLM1	1.84736e-05	1.48888	0.758	0.062	0.33742	tumor
LHFPL3	1.10489e-06	1.48595	0.789	0.035	0.0201809	tumor
KCNQ2	2.56588e-05	1.43331	0.658	0.005	0.468658	tumor
SNX22	4.64979e-06	1.42168	0.881	0.526	0.0849284	tumor
SRI	2.06663e-05	1.37369	0.804	0.509	0.377471	tumor
BCHE	1.10489e-06	1.36321	0.694	0.022	0.0201809	tumor
LMF1	2.86864e-06	1.3575	0.796	0.209	0.0523957	tumor
MAGED4B	2.99198e-08	1.35672	0.798	0.01	0.000546486	tumor
C4A	2.4276e-05	1.34943	0.804	0.05	0.443401	tumor
RAB31	1.67415e-05	1.34287	0.879	0.673	0.305783	tumor
TF	9.42883e-06	1.32172	0.617	0.03	0.172218	tumor
DKK3	2.56588e-05	1.31162	0.67	0.005	0.468658	tumor
GAPDH	9.64754e-06	1.29913	0.964	0.95	0.176212	tumor
MLLT11	2.49547e-05	1.286	0.655	0.07	0.455798	tumor
LPPR1	2.56588e-05	1.27167	0.672	0.042	0.468658	tumor
CNP	1.61582e-05	1.2474	0.84	0.344	0.29513	tumor
GRIA2	2.01122e-06	1.24667	0.849	0.045	0.036735	tumor
SHISA4	3.30765e-06	1.18619	0.687	0.04	0.0604142	tumor
EHD3	9.42883e-06	1.16548	0.67	0.027	0.172218	tumor
KHDRBS3	2.55183e-05	1.16193	0.787	0.319	0.466091	tumor
PCDH9	5.83633e-06	1.14869	0.828	0.05	0.106601	tumor
PHGDH	9.42883e-06	1.14564	0.526	0.02	0.172218	tumor
COL20A1	9.42883e-06	1.1347	0.672	0.01	0.172218	tumor
PCBP4	3.30765e-06	1.11604	0.613	0.035	0.0604142	tumor
FHL1	9.42883e-06	1.10832	0.651	0.045	0.172218	tumor
HIP1R	3.30765e-06	1.10737	0.757	0.07	0.0604142	tumor
NRCAM	1.10489e-06	1.08694	0.815	0.02	0.0201809	tumor
SPOCK1	1.84736e-05	1.08382	0.775	0.065	0.33742	tumor
OLIG2	3.30765e-06	1.08252	0.725	0.01	0.0604142	tumor
C16orf45	1.44158e-05	1.07783	0.691	0.03	0.263305	tumor
ATP1B2	1.40749e-05	1.07657	0.862	0.022	0.257077	tumor
GPR37L1	9.42883e-06	1.06388	0.657	0.03	0.172218	tumor
SDC3	1.8752e-05	1.04336	0.792	0.187	0.342505	tumor
NPDC1	9.42883e-06	1.03424	0.638	0.015	0.172218	tumor
MATN2	1.6557e-05	1.02936	0.708	0.04	0.302413	tumor
MAP1B	4.58679e-06	1.02749	0.87	0.087	0.0837777	tumor
PDGFRA	1.10489e-06	1.024	0.777	0.075	0.0201809	tumor
SOX8	2.56588e-05	1.02399	0.645	0.007	0.468658	tumor
EDIL3	3.30765e-06	0.992267	0.76	0.022	0.0604142	tumor
VAT1L	2.56588e-05	0.98842	0.698	0.025	0.468658	tumor
TNR	2.49547e-05	0.98013	0.753	0.055	0.455798	tumor
GNG12	8.21084e-06	0.975342	0.719	0.03	0.149971	tumor
SGCB	2.17313e-05	0.964612	0.702	0.07	0.396922	tumor
APBB1	1.89991e-05	0.952028	0.666	0.127	0.347019	tumor
AFAP1L2	9.42883e-06	0.938657	0.666	0.02	0.172218	tumor
FAIM2	3.30765e-06	0.891955	0.723	0.022	0.0604142	tumor
PHLDB1	9.42883e-06	0.891293	0.777	0.075	0.172218	tumor
GRIA4	3.43017e-06	0.889555	0.768	0.035	0.0626521	tumor
NEU4	2.56588e-05	0.88838	0.63	0.042	0.468658	tumor
NTM	3.50549e-07	0.886802	0.828	0.03	0.00640278	tumor
NTRK2	3.30765e-06	0.843038	0.83	0.087	0.0604142	tumor
CNTN1	2.56588e-05	0.833838	0.691	0.067	0.468658	tumor
ASCL1	2.56588e-05	0.739559	0.615	0	0.468658	tumor
PCDH15	3.30765e-06	0.735812	0.734	0.047	0.0604142	tumor
DPP6	2.56588e-05	0.733135	0.681	0.022	0.468658	tumor
CSPG5	9.42883e-06	0.721641	0.67	0.002	0.172218	tumor
MICU1	7.15282e-06	0.700174	0.657	0.249	0.130646	tumor
ARPP21	9.42883e-06	0.67669	0.575	0.015	0.172218	tumor
NOVA1	1.25404e-05	0.66408	0.766	0.035	0.22905	tumor
EMP2	3.30765e-06	0.628452	0.66	0.085	0.0604142	tumor
MAGED4	2.99198e-08	0.608299	0.802	0.012	0.000546486	tumor
ATCAY	3.50549e-07	0.559842	0.662	0.017	0.00640278	tumor
SOX10	2.56588e-05	0.513817	0.608	0.005	0.468658	tumor
KAZN	2.56588e-05	0.509268	0.545	0.022	0.468658	tumor
8SEP	2.56588e-05	0.475702	0.611	0.065	0.468658	tumor
MMP16	2.56588e-05	0.469187	0.655	0.032	0.468658	tumor
TRIM2	9.42883e-06	0.44275	0.596	0.052	0.172218	tumor
BMP7	2.56588e-05	0.442019	0.587	0.005	0.468658	tumor
LSAMP	5.28705e-06	0.430614	0.726	0.027	0.096568	tumor
NLGN1	1.10489e-06	0.363821	0.721	0.037	0.0201809	tumor
SORBS1	2.56588e-05	0.331677	0.538	0.035	0.468658	tumor
COL11A1	2.56588e-05	0.329733	0.604	0.037	0.468658	tumor
CMYA5	2.56588e-05	0.329549	0.592	0.062	0.468658	tumor
AGAP1	2.56588e-05	0.309246	0.517	0.027	0.468658	tumor
GGA2	3.78668e-06	-0.308091	0.236	0.584	0.0691636	immune
CYTH4	3.30765e-06	-0.334484	0.026	0.616	0.0604142	immune
SKAP2	2.17313e-05	-0.469717	0.032	0.628	0.396922	immune
TMEM52B	7.11708e-06	-0.472231	0.036	0.623	0.129993	immune
GPR132	9.42883e-06	-0.476764	0.015	0.464	0.172218	immune
ITGAX	1.84736e-05	-0.507881	0.043	0.666	0.33742	immune
DOCK8	2.32335e-06	-0.526988	0.068	0.788	0.0424361	immune
ARHGAP4	8.21084e-06	-0.577732	0.025	0.663	0.149971	immune
STK17B	2.4276e-05	-0.579205	0.198	0.783	0.443401	immune
PARVG	6.47208e-07	-0.597559	0.026	0.751	0.0118213	immune
GPR65	9.42883e-06	-0.612218	0.026	0.539	0.172218	immune
MSR1	9.4642e-06	-0.648538	0.053	0.611	0.172864	immune
HLA-DQA2	2.11369e-05	-0.665735	0.038	0.509	0.386065	immune
SYK	2.56588e-05	-0.691386	0.038	0.673	0.468658	immune
PLCB2	2.2081e-06	-0.698495	0.021	0.661	0.0403309	immune
EFHD2	6.2597e-06	-0.7034	0.064	0.723	0.114333	immune
LCP2	1.25404e-05	-0.70431	0.03	0.818	0.22905	immune
LYN	7.11708e-06	-0.733344	0.058	0.713	0.129993	immune
CD37	9.42883e-06	-0.790414	0.036	0.703	0.172218	immune
APBB1IP	1.42685e-05	-0.800237	0.032	0.793	0.260615	immune
HMHA1	1.07577e-05	-0.805654	0.1	0.773	0.196489	immune
TYMP	7.11708e-06	-0.833617	0.034	0.551	0.129993	immune
MAP3K8	2.17313e-05	-0.879199	0.058	0.688	0.396922	immune
TLR2	2.17313e-05	-0.887195	0.023	0.631	0.396922	immune
FYB	5.63931e-06	-0.887463	0.079	0.91	0.103002	immune
RASSF5	7.11708e-06	-0.891118	0.085	0.711	0.129993	immune
ABI3	2.17313e-05	-0.897222	0.017	0.621	0.396922	immune
P2RY13	2.56588e-05	-0.901743	0.036	0.574	0.468658	immune
RPL21P28	7.78725e-06	-0.905532	0.692	0.883	0.142234	immune
FERMT3	2.59486e-05	-0.929728	0.089	0.698	0.473951	immune
CYBB	2.11369e-05	-0.964349	0.038	0.631	0.386065	immune
ACSL1	2.38003e-05	-1.00342	0.121	0.696	0.434712	immune
CASP1	2.17313e-05	-1.04742	0.021	0.516	0.396922	immune
THEMIS2	1.86522e-05	-1.07782	0.032	0.716	0.340682	immune
CLIC1	7.72506e-06	-1.08018	0.449	0.868	0.141098	immune
ELF1	2.83113e-06	-1.11362	0.215	0.873	0.0517106	immune
IL10RA	2.96434e-06	-1.11525	0.036	0.706	0.0541436	immune
LAIR1	2.17313e-05	-1.23425	0.032	0.688	0.396922	immune
BST2	2.2081e-06	-1.24587	0.028	0.643	0.0403309	immune
CTSS	2.2081e-06	-1.27665	0.042	0.828	0.0403309	immune
HAVCR2	1.40749e-05	-1.29683	0.055	0.703	0.257077	immune
TBXAS1	2.17313e-05	-1.30423	0.038	0.741	0.396922	immune
FTL	2.49121e-05	-1.31331	0.921	1	0.45502	immune
PTPRC	2.06407e-07	-1.31795	0.111	0.963	0.00377002	immune
MCL1	1.13302e-05	-1.3788	0.615	0.963	0.206946	immune
RNASE6	2.56588e-05	-1.38789	0.013	0.531	0.468658	immune
C10orf54	5.60931e-07	-1.45521	0.266	0.898	0.0102454	immune
TRIB1	2.49547e-05	-1.45567	0.113	0.681	0.455798	immune
HLA-DQB1	7.19625e-06	-1.53923	0.036	0.658	0.131439	immune
GPR34	2.49547e-05	-1.54094	0.057	0.603	0.455798	immune
CLEC7A	8.21084e-06	-1.54107	0.038	0.731	0.149971	immune
UCP2	3.30765e-06	-1.55563	0.128	0.721	0.0604142	immune
LY86	2.17313e-05	-1.56001	0.026	0.621	0.396922	immune
CX3CR1	2.49547e-05	-1.5875	0.04	0.656	0.455798	immune
CAPG	9.42883e-06	-1.63161	0.042	0.661	0.172218	immune
MS4A7	1.84736e-05	-1.65626	0.04	0.711	0.33742	immune
NR4A2	2.58817e-05	-1.73887	0.234	0.845	0.472729	immune
FCGR2A	1.61319e-05	-1.7618	0.074	0.766	0.294649	immune
NAPSB	5.44044e-06	-1.77787	0.036	0.651	0.0993697	immune
HCST	3.30765e-06	-1.78085	0.015	0.673	0.0604142	immune
HCLS1	7.9569e-07	-1.82048	0.064	0.958	0.0145333	immune
PLD4	2.17313e-05	-1.82561	0.013	0.611	0.396922	immune
HLA-DMA	1.42064e-05	-1.82581	0.291	0.748	0.25948	immune
HLA-DRB5	8.23222e-06	-1.84625	0.266	0.803	0.150362	immune
MS4A6A	7.11708e-06	-1.87636	0.06	0.708	0.129993	immune
ARPC1B	5.07396e-07	-1.8887	0.104	0.928	0.00926759	immune
SELPLG	2.55954e-06	-1.92386	0.04	0.835	0.04675	immune
ITGB2	5.88752e-07	-1.94108	0.064	0.945	0.0107535	immune
HLA-DPA1	7.85693e-06	-2.01046	0.543	0.803	0.143507	immune
FCGR3A	5.44044e-06	-2.01172	0.055	0.716	0.0993697	immune
GPX1	1.38556e-05	-2.02249	0.577	0.823	0.253072	immune
TSC22D3	1.94258e-05	-2.11292	0.421	0.843	0.354812	immune
LAPTM5	1.77363e-07	-2.11299	0.109	0.97	0.00323953	immune
AIF1	1.40749e-05	-2.12923	0.04	0.743	0.257077	immune
S100A11	2.7752e-06	-2.17386	0.243	0.91	0.050689	immune
TMSB4X	1.91519e-07	-2.21039	0.834	1	0.00349809	immune
RNASET2	8.4235e-06	-2.23764	0.355	0.875	0.153855	immune
C3AR1	1.61319e-05	-2.25535	0.034	0.706	0.294649	immune
CYBA	6.47208e-07	-2.26891	0.089	0.91	0.0118213	immune
HLA-DMB	2.2081e-06	-2.28473	0.115	0.751	0.0403309	immune
HLA-E	5.97982e-07	-2.2858	0.632	0.998	0.0109221	immune
CD53	1.1417e-06	-2.32787	0.06	0.953	0.0208532	immune
CD69	1.29821e-06	-2.36844	0.043	0.738	0.0237118	immune
HLA-DRB1	5.61458e-07	-2.37972	0.366	0.828	0.010255	immune
IFITM2	1.87505e-05	-2.4691	0.198	0.781	0.342477	immune
PLAUR	2.81262e-06	-2.47929	0.109	0.746	0.0513725	immune
CD83	2.13152e-05	-2.53759	0.245	0.793	0.389321	immune
ARHGDIB	6.82929e-08	-2.6146	0.087	0.968	0.00124737	immune
HLA-DRA	1.20376e-05	-2.64126	0.379	0.786	0.219867	immune
FPR1	7.11708e-06	-2.68689	0.042	0.758	0.129993	immune
TYROBP	2.17313e-05	-2.696	0.051	0.796	0.396922	immune
CD14	7.19625e-06	-2.70257	0.077	0.746	0.131439	immune
ALOX5AP	2.4414e-06	-2.7136	0.057	0.865	0.0445921	immune
SRGN	1.41971e-07	-2.79521	0.109	0.973	0.0025931	immune
CCL4	1.08991e-05	-2.80814	0.066	0.731	0.199072	immune
GPR183	4.72442e-06	-2.81857	0.094	0.783	0.0862916	immune
CD74	3.90608e-07	-2.82519	0.64	0.933	0.00713446	immune
CXCR4	1.84736e-05	-2.86452	0.077	0.83	0.33742	immune
FCER1G	7.11708e-06	-2.9562	0.043	0.788	0.129993	immune
RGS1	2.4414e-06	-3.63457	0.066	0.813	0.0445921	immune
