# Supplementary material for: Mitogenic and progenitor gene programmes in single pilocytic astrocytoma cells
Source: Nat Commun. 2019 Aug 19;10:3731. doi: 10.1038/s41467-019-11493-2 (PMC6700116; doi:10.1038/s41467-019-11493-2)
Supplement: Supplementary file 8 — Supplementary Data 5 [file 41467_2019_11493_MOESM8_ESM.xlsx]

## Sheet: Supplementary Data 5
Gene set enrichment analysis of list of genes differentially expressed in cancer vs. tumor-associated pilocytic astrocytoma single cells, ranked by fold-change. Comparison was to C2 MutSigDB gene sets. Selected pathways are shown, along with their Rank Among all significant signatures with FDR q-value <0.005.
NAME	Size of gene set	Enrichment Score	Rank Among all signatures	FDR q-val
KEGG_OXIDATIVE_PHOSPHORYLATION	106	0.872221	1	0
REACTOME_RESPIRATORY_ELECTRON_TRANSPORT_ATP_SYNTHESIS_BY_CHEMIOSMOTIC_COUPLING_AND_HEAT_PRODUCTION_BY_UNCOUPLING_PROTEINS_	80	0.9092	2	0
REACTOME_SRP_DEPENDENT_COTRANSLATIONAL_PROTEIN_TARGETING_TO_MEMBRANE	108	0.862073	3	0
REACTOME_PEPTIDE_CHAIN_ELONGATION	85	0.863633	4	0
MOOTHA_VOXPHOS	85	0.892037	5	0
REACTOME_TRANSLATION	145	0.803528	6	0
REACTOME_RESPIRATORY_ELECTRON_TRANSPORT	65	0.904722	10	0
REACTOME_TCA_CYCLE_AND_RESPIRATORY_ELECTRON_TRANSPORT	116	0.828438	11	0
WONG_MITOCHONDRIA_GENE_MODULE	215	0.752638	12	0
STARK_PREFRONTAL_CORTEX_22Q11_DELETION_DN	484	0.67564	15	0
BILANGES_RAPAMYCIN_SENSITIVE_VIA_TSC1_AND_TSC2	72	0.756547	31	0
MOOTHA_MITOCHONDRIA	429	0.598471	32	0
ALONSO_METASTASIS_UP	186	0.659811	33	0
MOOTHA_HUMAN_MITODB_6_2002	412	0.590904	35	0
REACTOME_ANTIGEN_PROCESSING_CROSS_PRESENTATION	70	0.756031	36	0
BILANGES_SERUM_AND_RAPAMYCIN_SENSITIVE_GENES	67	0.743069	39	0
REACTOME_CDK_MEDIATED_PHOSPHORYLATION_AND_REMOVAL_OF_CDC6	45	0.789906	44	0
TAKAO_RESPONSE_TO_UVB_RADIATION_UP	85	0.71143	45	0
REACTOME_P53_INDEPENDENT_G1_S_DNA_DAMAGE_CHECKPOINT	47	0.759728	48	0
REACTOME_CDT1_ASSOCIATION_WITH_THE_CDC6_ORC_ORIGIN_COMPLEX	53	0.757343	50	0
LUI_TARGETS_OF_PAX8_PPARG_FUSION	34	0.834921	57	0
REACTOME_CYCLIN_E_ASSOCIATED_EVENTS_DURING_G1_S_TRANSITION_	61	0.726746	60	0
REACTOME_M_G1_TRANSITION	77	0.661839	67	0
REACTOME_REGULATION_OF_APOPTOSIS	55	0.710529	69	0
REACTOME_SIGNALING_BY_WNT	61	0.708113	70	0
PELLICCIOTTA_HDAC_IN_ANTIGEN_PRESENTATION_UP	60	0.699254	72	0
JIANG_AGING_HYPOTHALAMUS_UP	45	0.740537	77	0
REACTOME_P53_DEPENDENT_G1_DNA_DAMAGE_RESPONSE	52	0.722017	81	0
REACTOME_SYNTHESIS_OF_DNA	88	0.638941	82	0
NADLER_OBESITY_DN	43	0.720433	87	0
PROVENZANI_METASTASIS_DN	124	0.61486	88	0
WONG_EMBRYONIC_STEM_CELL_CORE	331	0.548016	89	0
REACTOME_RESPONSE_TO_ELEVATED_PLATELET_CYTOSOLIC_CA2_	72	0.655084	90	0
RAHMAN_TP53_TARGETS_PHOSPHORYLATED	21	0.856623	92	0
REACTOME_APC_C_CDC20_MEDIATED_DEGRADATION_OF_MITOTIC_PROTEINS	64	0.658929	93	0
HOUSTIS_ROS	34	0.770477	94	0
BURTON_ADIPOGENESIS_5	119	0.602506	98	0
REACTOME_G1_S_TRANSITION	105	0.596536	106	0
WANG_TUMOR_INVASIVENESS_UP	356	0.512008	107	0
REACTOME_APC_C_CDH1_MEDIATED_DEGRADATION_OF_CDC20_AND_OTHER_APC_C_CDH1_TARGETED_PROTEINS_IN_LATE_MITOSIS_EARLY_G1	63	0.658518	109	0
COLIN_PILOCYTIC_ASTROCYTOMA_VS_GLIOBLASTOMA_UP	35	0.744515	112	0
JOHANSSON_BRAIN_CANCER_EARLY_VS_LATE_DN	44	0.692582	116	0
POMEROY_MEDULLOBLASTOMA_PROGNOSIS_DN	43	0.698727	117	0
NGO_MALIGNANT_GLIOMA_1P_LOH	16	0.887014	122	0
KEGG_GLYCOLYSIS_GLUCONEOGENESIS	48	0.670626	125	0
ALCALA_APOPTOSIS	86	0.595893	127	0
REACTOME_REGULATION_OF_MITOTIC_CELL_CYCLE	75	0.631926	128	0
GRADE_METASTASIS_DN	41	0.701165	134	0
IGLESIAS_E2F_TARGETS_UP	141	0.564447	135	0
LU_EZH2_TARGETS_UP	256	0.511806	136	0
REACTOME_GLUCOSE_METABOLISM	60	0.637016	138	0
KEGG_PYRUVATE_METABOLISM	35	0.671537	150	0
REACTOME_METABOLISM_OF_AMINO_ACIDS_AND_DERIVATIVES	160	0.526705	153	0
MOOTHA_GLUCONEOGENESIS	28	0.730131	154	0
MOOTHA_TCA	16	0.801127	177	1.17631e-05
CHIARADONNA_NEOPLASTIC_TRANSFORMATION_KRAS_CDC25_UP	55	0.597022	187	2.17074e-05
REACTOME_GLYCOLYSIS	26	0.72849	190	3.19746e-05
RHODES_UNDIFFERENTIATED_CANCER	67	0.579068	194	3.13154e-05
ALONSO_METASTASIS_EMT_UP	34	0.666461	196	3.09958e-05
RHODES_CANCER_META_SIGNATURE	63	0.569447	207	7.8213e-05
ZHANG_PROLIFERATING_VS_QUIESCENT	49	0.5982	209	7.74645e-05
POMEROY_MEDULLOBLASTOMA_DESMOPLASIC_VS_CLASSIC_UP	57	0.565312	212	9.56333e-05
KEGG_CITRATE_CYCLE_TCA_CYCLE	28	0.66749	220	0.000137621
REACTOME_CELL_CYCLE_CHECKPOINTS	110	0.508138	223	0.000153682
PENG_GLUTAMINE_DEPRIVATION_DN	327	0.44471	226	0.00016944
REACTOME_CITRIC_ACID_CYCLE_TCA_CYCLE	19	0.713546	234	0.00018046
SWEET_KRAS_ONCOGENIC_SIGNATURE	85	0.524937	235	0.00020601
LEI_MYB_TARGETS	291	0.435969	245	0.000354404
GROSS_HIF1A_TARGETS_DN	20	0.709497	249	0.000381681
LEIN_ASTROCYTE_MARKERS	40	0.578605	250	0.000388198
VERHAAK_GLIOBLASTOMA_NEURAL	115	0.467198	283	0.000870205
FRIDMAN_SENESCENCE_UP	74	0.491198	291	0.00105242
LEE_LIVER_CANCER_E2F1_UP	54	0.530144	299	0.00118525
MARKEY_RB1_CHRONIC_LOF_DN	107	0.452575	335	0.00207416
SEMENZA_HIF1_TARGETS	32	0.577899	337	0.00211046
LEIN_PONS_MARKERS	79	0.462098	343	0.00237906
HOLLMANN_APOPTOSIS_VIA_CD40_UP	190	0.409731	346	0.0025685
CHESLER_BRAIN_QTL_CIS	71	0.475513	357	0.00314636
REACTOME_DNA_REPLICATION	180	0.414601	366	0.00358103
SCHUHMACHER_MYC_TARGETS_UP	78	0.460134	388	0.00504664
