# Supplementary material for: Mitogenic and progenitor gene programmes in single pilocytic astrocytoma cells
Source: Nat Commun. 2019 Aug 19;10:3731. doi: 10.1038/s41467-019-11493-2 (PMC6700116; doi:10.1038/s41467-019-11493-2)
Supplement: Supplementary file 9 — Supplementary Data 6 [file 41467_2019_11493_MOESM9_ESM.xlsx]

## Sheet: Supplementary Data 6
Gene programs identified in pilocytic astrocytoma tumor cells
MAPK signaling gene program	AC-like gene program	OC-like gene program
MALAT1	B2M	ZAK
MEG3	CPE	QKI
JUN	ITM2B	ANKRD20A9P
COL9A1	PFN1	GPR98
SRRM2	CLU	LOC441081
WSB1	CST3	NPSR1-AS1
JUNB	CD63	LOC728730
GOLGA8A	APOD	LOC100272216
FOSB	TSPAN3	LOC339298
EGR1	TSPAN7	AHNAK2
FOS	TMEM59	CSDE1
GOLGA8B	RAMP1	DAPP1
MTRNR2L9	CFL1	BORA
LMF1	SKP1	SCRN1
HIP1R	S100B	FGF5
TNK2	ITM2C	GPRIN3
COL16A1	ALDOA	MTRNR2L8
MIAT	NDUFA13	KANSL3
SNRNP70	BSG	OCLM
CCNL2	PCSK1N	KLHL5
PCDH9	TMBIM6	GLYR1
KAT2A	RARRES2	SENP1
AHI1	ANXA5	LY75
IER2	TMEM66	RUNX1-IT1
ANKRD36	PRDX2	DIAPH3-AS1
ARGLU1	HLA-A	PEX12
LUC7L3	GPM6B	MTRNR2L1
JUND	SERPINE2	TARP
PHLDB1	IFI6	NEB
PKD1P1	CD59	DNAJC9-AS1
CHKA	SNX3	PKD1L1
XIST	LGALS3BP	SRGAP2D
PNISR	DHRS7	FANCC
CC2D1A	PPIA	TRIM53AP
CCDC144B	GABARAPL2	FYCO1
CREBZF	LDHB	RALGAPB
GRIA2	RAC1	MME
DST	COX6A1	CERS6
MICALL2	MARCKSL1	TMEM144
RBM25	NGFRAP1	VNN2
TSIX	DBI	GPR65
ANKRD36B	LGALS1	PIN4P1
KCNQ1OT1	PTN	P2RY14
NPIPB5	SPARC	PCDH10
BAZ2B	TPI1	ZNF765
MCL1	MYL12B	SERINC1
TRIO	DKK3	GPD1L
MMP17	HIGD1A	GUCY1A2
ANKRD20A1	RHBDD2	ZNF252P
LUC7L2	NDUFB2	CTNNB1
