# Supplementary material for: Mitogenic and progenitor gene programmes in single pilocytic astrocytoma cells
Source: Nat Commun. 2019 Aug 19;10:3731. doi: 10.1038/s41467-019-11493-2 (PMC6700116; doi:10.1038/s41467-019-11493-2)
Supplement: Supplementary file 10 — Supplementary Data 7 [file 41467_2019_11493_MOESM10_ESM.xlsx]

## Sheet: Supplementary Data 7
Oligonucleotides used in this study
Assay	Primers	Specificity	Sequence
BRAF spike-in-seq oligonucelotide			5’-AAGCAGTGGTATCAACGCAGAGTAC-ACAGGAAACGCACCATATCC-3’
16-9 qPCR	Forward	KIAA1549 exon 16	5'-GCCCAGACGGCCAACA-3'
	Reverse	BRAF exon 9	5'-CCTCCATCACCACGAAATCCTT-3'
	Probe	16-9 junction	5'-CCCTGCAGTGACTTGAT-3'
15-9 qPCR	Forward	KIAA1549 exon 15	5'-CGTCCACAACTCAGCCTACA-3'
	Reverse	BRAF exon 9	5'-CCTCCATCACCACGAAATCCTT-3'
	Probe	15-9 junction	5'-TCGGATGCCCAGACTTG-3'
16-11 qPCR	Forward	KIAA1549 exon 16	5'-GCCCAGACGGCCAACA-3'
	Reverse	BRAF exon 11	5'-ACTCGAGTCCCGTCTACCAA-3'
	Probe	16-11 junction	5'-CCCTGCAGTAAAACAC-3'
Hs02758991	GAPDH	Proprietary
	RPLP0	Proprietary
	ACTB	Proprietary
